# Supplementary material for: Ongoing Speciation and Gene Flow between Taxonomically Challenging Trochulus Species Complex (Gastropoda: Hygromiidae)
Source: PLoS One. 2017 Jan 20;12(1):e0170460. doi: 10.1371/journal.pone.0170460 (PMC5249238; doi:10.1371/journal.pone.0170460)
Supplement: S1 Dataset — (XLSX) [file pone.0170460.s001.xlsx]

## Sheet: shell
	W	H	bwH	h	w	D	U	u	whl	H/W	U/D	u/U	bwH/H	h/w
Ruine Waldau - RW	8.13187	4.3956	4.17582	3.62637	3.95604	8.02198	1.53846	1.31868	5.5	0.540541	0.191781	0.857143	0.95	0.916667
Ruine Waldau - RW	8.24176	4.3956	3.84615	3.2967	4.28571	8.24176	1.75824	1.64835	5.3	0.533333	0.213333	0.9375	0.875	0.769231
Ruine Waldau - RW	7.8022	3.84615	3.62637	3.18681	3.51648	7.69231	1.31868	1.0989	5.1	0.492958	0.171429	0.833333	0.942857	0.90625
Ruine Waldau - RW	7.58242	4.06593	3.73626	2.74725	3.62637	7.36264	1.64835	1.64835	5.5	0.536232	0.223881	1	0.918919	0.757576
Ruine Waldau - RW	7.58242	3.84615	3.51648	2.74725	4.06593	7.58242	1.31868	1.0989	5.25	0.507246	0.173913	0.833333	0.914286	0.675676
Ruine Waldau - RW	7.58242	3.84615	3.51648	2.85714	3.40659	7.47253	1.64835	1.42857	5.1	0.507246	0.220588	0.866667	0.914286	0.83871
Ruine Waldau - RW	7.91209	3.73626	3.40659	2.96703	3.73626	7.58242	1.42857	1.31868	5.5	0.472222	0.188406	0.923077	0.911765	0.794118
Ruine Waldau - RW	7.91209	4.3956	3.73626	2.63736	3.84615	7.8022	1.53846	1.53846	5.6	0.555556	0.197183	1	0.85	0.685714
Ruine Waldau - RW	7.25275	4.17582	3.62637	3.07692	3.62637	7.14286	1.0989	0.989011	5.4	0.575758	0.153846	0.9	0.868421	0.848485
Ruine Waldau - RW	8.02198	4.3956	3.84615	3.07692	3.62637	8.13187	1.64835	1.42857	5.5	0.547945	0.202703	0.866667	0.875	0.848485
Ruine Waldau - RW	8.57143	4.50549	3.95604	3.07692	4.06593	8.57143	1.75824	1.53846	5.6	0.525641	0.205128	0.875	0.878049	0.756757
Ruine Waldau - RW	7.91209	4.50549	3.84615	2.85714	3.95604	7.91209	1.42857	1.31868	5.5	0.569444	0.180556	0.923077	0.853659	0.722222
Ruine Waldau - RW	8.68132	4.61538	3.95604	2.96703	4.28571	8.57143	1.86813	1.53846	5.7	0.531646	0.217949	0.823529	0.857143	0.692308
Ruine Waldau - RW	7.69231	3.95604	3.51648	2.74725	3.62637	7.58242	1.42857	1.20879	5.3	0.514286	0.188406	0.846154	0.888889	0.757576
Sausteig - Sau	8.24176	5.16484	4.28571	3.18681	4.3956	8.13187	0.989011	0.879121	5.4	0.626667	0.121622	0.888889	0.829787	0.725
Sausteig - Sau	7.8022	4.94505	4.06593	2.85714	4.17582	7.69231	0.879121	0.769231	5.4	0.633803	0.114286	0.875	0.822222	0.684211
Sausteig - Sau	6.92308	4.50549	3.84615	3.07692	3.62637	7.03297	0.989011	0.879121	5	0.650794	0.140625	0.888889	0.853659	0.848485
Sausteig - Sau	6.81319	4.61538	3.84615	3.07692	3.62637	7.03297	0.769231	0.769231	5	0.677419	0.109375	1	0.833333	0.848485
Lubawka - Lu	8.46154	5.16484	4.17582	3.07692	3.95604	8.46154	1.75824	1.64835	5.7	0.61039	0.207792	0.9375	0.808511	0.777778
Lubawka - Lu	8.35165	5.16484	4.06593	2.74725	3.84615	8.24176	1.64835	1.31868	5.5	0.618421	0.2	0.8	0.787234	0.714286
Lubawka - Lu	8.57143	5.6044	4.50549	2.96703	4.17582	8.46154	1.42857	1.31868	5.8	0.653846	0.168831	0.923077	0.803922	0.710526
Lubawka - Lu	7.91209	5.16484	3.95604	2.85714	4.06593	7.8022	1.31868	1.31868	5.4	0.652778	0.169014	1	0.765957	0.702703
Lubawka - Lu	8.35165	5.16484	4.28571	2.85714	4.06593	8.24176	1.31868	1.31868	5.4	0.618421	0.16	1	0.829787	0.702703
Lubawka - Lu	8.9011	5.16484	4.17582	2.96703	4.28571	8.79121	1.64835	1.42857	5.7	0.580247	0.1875	0.866667	0.808511	0.692308
Lubawka - Lu	8.57143	4.72527	3.84615	2.96703	4.06593	8.46154	1.75824	1.53846	5.5	0.551282	0.207792	0.875	0.813953	0.72973
Lubawka - Lu	7.91209	4.61538	3.73626	2.96703	3.73626	7.8022	1.42857	1.31868	5.4	0.583333	0.183099	0.923077	0.809524	0.794118
Lubawka - Lu	8.35165	5.16484	4.06593	2.74725	4.06593	8.35165	1.42857	1.20879	5.3	0.618421	0.171053	0.846154	0.787234	0.675676
Lubawka - Lu	7.69231	5.38462	4.17582	2.63736	3.51648	7.58242	1.53846	1.53846	5.6	0.7	0.202899	1	0.77551	0.75
Lubawka - Lu	7.91209	4.72527	3.62637	2.74725	3.84615	7.69231	1.53846	1.42857	5.4	0.597222	0.2	0.928571	0.767442	0.714286
Lubawka - Lu	8.79121	5.93407	4.50549	3.2967	4.3956	8.68132	1.42857	1.20879	5.7	0.675	0.164557	0.846154	0.759259	0.75
Lubawka - Lu	8.13187	5.38462	4.28571	2.96703	4.17582	8.13187	1.42857	1.31868	5.6	0.662162	0.175676	0.923077	0.795918	0.710526
Lubawka - Lu	8.46154	4.83516	3.84615	2.74725	3.62637	8.24176	1.97802	1.75824	5.75	0.571429	0.24	0.888889	0.795455	0.757576
Lubawka - Lu	7.91209	4.94505	4.17582	2.96703	4.06593	7.8022	1.31868	1.31868	5.5	0.625	0.169014	1	0.844444	0.72973
Lubawka - Lu	8.68132	5.49451	4.3956	3.07692	4.06593	8.46154	1.64835	1.53846	5.5	0.632911	0.194805	0.933333	0.8	0.756757
Lubawka - Lu	8.24176	5.16484	3.95604	2.74725	3.84615	8.13187	1.75824	1.64835	5.75	0.626667	0.216216	0.9375	0.765957	0.714286
Lubawka - Lu	7.91209	4.94505	4.06593	2.96703	3.84615	7.8022	1.0989	1.0989	5.4	0.625	0.140845	1	0.822222	0.771429
Lubawka - Lu	7.8022	5.27473	3.95604	2.63736	3.73626	7.69231	1.31868	1.20879	5.7	0.676056	0.171429	0.916667	0.75	0.705882
Lubawka - Lu	7.91209	4.72527	3.84615	2.41758	3.2967	7.91209	1.75824	1.64835	5.6	0.597222	0.222222	0.9375	0.813953	0.733333
Lubawka - Lu	8.24176	4.94505	3.95604	2.85714	3.62637	8.13187	1.53846	1.31868	5.3	0.6	0.189189	0.857143	0.8	0.787879
Lubawka - Lu	7.58242	4.50549	3.62637	2.74725	3.62637	7.58242	1.53846	1.31868	5.2	0.594203	0.202899	0.857143	0.804878	0.757576
Lubawka - Lu	7.69231	4.61538	3.73626	2.30769	3.62637	7.58242	1.31868	1.31868	5.3	0.6	0.173913	1	0.809524	0.636364
Lubawka - Lu	7.8022	4.50549	3.95604	2.52747	3.62637	7.69231	1.42857	1.42857	5.1	0.577465	0.185714	1	0.878049	0.69697
Lubawka - Lu	7.58242	4.50549	3.51648	2.41758	3.2967	7.58242	1.53846	1.31868	5.2	0.594203	0.202899	0.857143	0.780488	0.733333
Lubawka - Lu	7.58242	4.61538	3.62637	2.52747	3.18681	7.47253	1.53846	1.42857	5.4	0.608696	0.205882	0.928571	0.785714	0.793103
Lubawka - Lu	7.91209	4.94505	3.95604	2.74725	3.95604	7.8022	1.31868	1.20879	5.3	0.625	0.169014	0.916667	0.8	0.694444
Lubawka - Lu	8.13187	4.83516	4.06593	2.85714	3.95604	8.02198	1.42857	1.42857	5.5	0.594595	0.178082	1	0.840909	0.722222
Lubawka - Lu	7.47253	4.83516	3.95604	2.63736	3.73626	7.36264	1.20879	1.20879	5.25	0.647059	0.164179	1	0.818182	0.705882
Lubawka - Lu	7.58242	4.94505	3.84615	2.52747	3.62637	7.58242	1.31868	1.31868	5.5	0.652174	0.173913	1	0.777778	0.69697
Lubawka - Lu	8.02198	5.49451	4.06593	2.74725	3.84615	8.02198	1.42857	1.42857	5.2	0.684932	0.178082	1	0.74	0.714286
Lubawka - Lu	7.47253	4.72527	3.73626	2.41758	3.40659	7.47253	1.64835	1.42857	5.6	0.632353	0.220588	0.866667	0.790698	0.709677
Lubawka - Lu	7.69231	4.83516	3.73626	2.52747	3.18681	7.47253	1.75824	1.64835	5.5	0.628571	0.235294	0.9375	0.772727	0.793103
Lubawka - Lu	7.8022	5.16484	4.06593	2.52747	3.51648	7.8022	1.53846	1.42857	5.6	0.661972	0.197183	0.928571	0.787234	0.71875
Lubawka - Lu	8.02198	4.72527	3.73626	2.63736	3.51648	7.8022	1.53846	1.53846	5.4	0.589041	0.197183	1	0.790698	0.75
Lubawka - Lu	7.91209	4.72527	3.95604	2.52747	3.51648	7.8022	1.42857	1.42857	5.25	0.597222	0.183099	1	0.837209	0.71875
Lubawka - Lu	7.58242	4.72527	3.62637	2.52747	2.96703	7.36264	1.42857	1.31868	5.3	0.623188	0.19403	0.923077	0.767442	0.851852
Lubawka - Lu	7.91209	5.16484	4.17582	3.07692	3.62637	7.8022	1.31868	1.20879	5.25	0.652778	0.169014	0.916667	0.808511	0.848485
Lubawka - Lu	7.58242	4.72527	3.84615	2.63736	3.73626	7.58242	1.31868	1.20879	5.3	0.623188	0.173913	0.916667	0.813953	0.705882
Lubawka - Lu	7.69231	4.94505	3.95604	2.74725	3.62637	7.58242	1.42857	1.31868	5.25	0.642857	0.188406	0.923077	0.8	0.757576
Lubawka - Lu	7.47253	3.84615	3.2967	2.30769	3.51648	7.47253	1.64835	1.53846	5	0.514706	0.220588	0.933333	0.857143	0.65625
Lubawka - Lu	7.58242	4.3956	3.62637	2.63736	3.62637	7.47253	1.31868	1.20879	5	0.57971	0.176471	0.916667	0.825	0.727273
Lubawka - Lu	7.25275	4.61538	3.73626	2.52747	3.62637	7.03297	1.0989	1.0989	5.2	0.636364	0.15625	1	0.809524	0.69697
Lubawka - Lu	7.47253	5.16484	3.95604	2.63736	3.73626	7.25275	1.0989	1.0989	5.6	0.691176	0.151515	1	0.765957	0.705882
Lubawka - Lu	7.03297	4.50549	3.62637	2.63736	3.51648	6.92308	0.989011	0.989011	5.2	0.640625	0.142857	1	0.804878	0.75
Lubawka - Lu	7.14286	4.28571	3.51648	2.52747	3.40659	7.14286	1.31868	1.0989	5	0.6	0.184615	0.833333	0.820513	0.741935
Lubawka - Lu	7.91209	4.61538	3.62637	2.63736	3.73626	7.91209	1.64835	1.42857	5.5	0.583333	0.208333	0.866667	0.785714	0.705882
Lubawka - Lu	7.91209	5.27473	3.84615	2.74725	3.62637	7.91209	1.64835	1.42857	5.5	0.666667	0.208333	0.866667	0.729167	0.757576
Lubawka - Lu	7.91209	4.72527	3.95604	2.74725	3.84615	8.02198	1.53846	1.42857	5.25	0.597222	0.191781	0.928571	0.837209	0.714286
Lubawka - Lu	7.8022	5.16484	3.95604	2.85714	3.73626	7.8022	1.42857	1.31868	5.2	0.661972	0.183099	0.923077	0.765957	0.764706
Lubawka - Lu	6.7033	3.95604	3.2967	2.52747	2.96703	6.7033	1.42857	1.42857	5.8	0.590164	0.213115	1	0.833333	0.851852
Lubawka - Lu	7.25275	4.72527	3.73626	2.52747	3.51648	7.14286	1.20879	1.0989	5.3	0.651515	0.169231	0.909091	0.790698	0.71875
Lubawka - Lu	7.14286	4.61538	3.62637	2.30769	3.40659	7.03297	1.31868	1.31868	5.2	0.646154	0.1875	1	0.785714	0.677419
Lubawka - Lu	7.47253	4.83516	3.95604	2.85714	3.84615	7.36264	1.0989	1.0989	5.25	0.647059	0.149254	1	0.818182	0.742857
Lubawka - Lu	6.92308	4.28571	3.51648	2.41758	3.2967	6.92308	1.20879	1.20879	5.1	0.619048	0.174603	1	0.820513	0.733333
Lubawka - Lu	7.14286	4.50549	3.62637	2.41758	3.18681	7.14286	1.20879	1.0989	5.2	0.630769	0.169231	0.909091	0.804878	0.758621
Lubawka - Lu	7.69231	4.28571	3.62637	2.63736	3.62637	7.58242	1.53846	1.31868	5.2	0.557143	0.202899	0.857143	0.846154	0.727273
Lubawka - Lu	7.14286	4.06593	3.2967	2.41758	3.2967	7.14286	1.64835	1.42857	5.25	0.569231	0.230769	0.866667	0.810811	0.733333
Lubawka - Lu	6.81319	4.28571	3.62637	2.74725	3.2967	6.81319	1.0989	1.0989	5	0.629032	0.16129	1	0.846154	0.833333
Lubawka - Lu	7.14286	4.28571	3.51648	2.52747	3.40659	7.14286	1.0989	1.0989	5	0.6	0.153846	1	0.820513	0.741935
Lubawka - Lu	7.8022	4.94505	3.95604	2.96703	3.84615	7.69231	1.31868	1.20879	5.3	0.633803	0.171429	0.916667	0.8	0.771429
Lubawka - Lu	7.69231	4.72527	3.73626	2.52747	3.62637	7.47253	1.31868	1.31868	5.5	0.614286	0.176471	1	0.790698	0.69697
Lubawka - Lu	7.58242	4.94505	4.06593	2.85714	3.84615	7.47253	1.20879	1.0989	5.25	0.652174	0.161765	0.909091	0.822222	0.742857
Lubawka - Lu	7.69231	4.72527	4.06593	2.74725	3.73626	7.69231	1.42857	1.42857	5.25	0.614286	0.185714	1	0.860465	0.735294
Lubawka - Lu	7.03297	4.06593	3.40659	2.30769	3.07692	6.81319	1.20879	1.20879	5.2	0.578125	0.177419	1	0.837838	0.75
Muszkowice - Mu	8	5	4	3.2	3.5	8.2	1	1	5.25	0.625	0.121951	1	0.8	0.914286
Muszkowice - Mu	7.7	4.8	3.8	2.7	3.5	7.5	0.9	0.8	5.25	0.623377	0.12	0.888889	0.791667	0.771429
Muszkowice - Mu	7.8	5.3	4.7	3.5	3.8	7.4	1	0.8	5.25	0.679487	0.135135	0.8	0.886792	0.921053
Muszkowice - Mu	7	4.5	4	3.5	3.2	7.3	0.9	0.7	5.33	0.642857	0.123288	0.777778	0.888889	1.09375
Muszkowice - Mu	7.5	5.2	4.7	3.7	3.5	8.2	0.9	0.8	5.25	0.693333	0.109756	0.888889	0.903846	1.05714
Muszkowice - Mu	8	4.8	4.3	2.8	4	7.9	1	0.9	5.25	0.6	0.126582	0.9	0.895833	0.7
Muszkowice - Mu	8	5.5	5	3.5	4.2	8.4	1	0.9	5.66	0.6875	0.119048	0.9	0.909091	0.833333
Muszkowice - Mu	7.4	5	4.5	3	3.2	7.9	0.9	0.8	5.25	0.675676	0.113924	0.888889	0.9	0.9375
Muszkowice - Mu	7.3	5	4	2.7	3.7	7.2	0.8	0.7	5.15	0.684931	0.111111	0.875	0.8	0.72973
Muszkowice - Mu	7.6	6	4.7	2.7	4	7.6	0.8	0.8	5.75	0.789474	0.105263	1	0.783333	0.675
Muszkowice - Mu	7.2	4.8	3.8	2.5	3.3	7.2	0.8	0.7	5.33	0.666667	0.111111	0.875	0.791667	0.757576
Muszkowice - Mu	7.1	5.5	4.5	2.5	3.1	7.2	0.9	0.8	5.15	0.774648	0.125	0.888889	0.818182	0.806452
Muszkowice - Mu	7.7	5	4.5	2.6	3.6	7.6	0.9	0.9	5.25	0.649351	0.118421	1	0.9	0.722222
Muszkowice - Mu	8.3	5	4.5	2.7	4.5	8.5	1	1	5.15	0.60241	0.117647	1	0.9	0.6
Muszkowice - Mu	7.7	5	4.3	2.5	3.5	7.8	0.9	0.9	5.25	0.649351	0.115385	1	0.86	0.714286
Muszkowice - Mu	7.8	4.7	4	2.8	3.6	7.8	1	1	5.33	0.602564	0.128205	1	0.851064	0.777778
Muszkowice - Mu	7.4	4.8	4	3	3.5	6.7	0.8	0.7	5.25	0.648649	0.119403	0.875	0.833333	0.857143
Muszkowice - Mu	7.7	5.5	4.6	2.8	3.8	7.7	0.6	0.6	5.25	0.714286	0.0779221	1	0.836364	0.736842
Muszkowice - Mu	7.3	4.8	3.9	2.4	3.6	7.2	0.8	0.8	5.33	0.657534	0.111111	1	0.8125	0.666667
Muszkowice - Mu	7.5	4.9	4.1	2.7	3.8	7.5	1.2	1	5.25	0.653333	0.16	0.833333	0.836735	0.710526
Muszkowice - Mu	8.2	5.5	4.5	3	4.2	8.2	0.7	0.7	5.33	0.670732	0.0853659	1	0.818182	0.714286
Muszkowice - Mu	8	5	4	3	4	8	1	0.8	5.25	0.625	0.125	0.8	0.8	0.75
Muszkowice - Mu	7.5	4.8	4.2	3	4	7.6	0.8	0.8	5.33	0.64	0.105263	1	0.875	0.75
Ruine Farnsburg - RF	7.58242	4.61538	4.17582	2.74725	4.06593	7.58242	0.659341	0.659341	5.5	0.608696	0.0869565	1	0.904762	0.675676
Ruine Farnsburg - RF	8.46154	4.94505	4.28571	3.07692	4.61538	8.35165	0.549451	0.549451	5.1	0.584416	0.0657895	1	0.866667	0.666667
Ruine Farnsburg - RF	8.35165	5.27473	4.50549	3.2967	4.3956	8.24176	0.769231	0.769231	5.5	0.631579	0.0933333	1	0.854167	0.75
Ruine Farnsburg - RF	7.8022	4.61538	3.95604	2.74725	3.84615	7.8022	0.879121	0.879121	5.25	0.591549	0.112676	1	0.857143	0.714286
Ruine Farnsburg - RF	8.24176	4.72527	4.06593	2.63736	4.3956	8.13187	0.989011	0.769231	5	0.573333	0.121622	0.777778	0.860465	0.6
Ruine Farnsburg - RF	7.69231	4.94505	4.17582	3.2967	4.06593	7.8022	0.659341	0.659341	5	0.642857	0.084507	1	0.844444	0.810811
Ruine Farnsburg - RF	7.69231	4.61538	3.84615	2.74725	4.06593	7.69231	0.659341	0.659341	5	0.6	0.0857143	1	0.833333	0.675676
Ruine Farnsburg - RF	7.03297	4.3956	3.84615	2.96703	3.95604	6.92308	0.549451	0.549451	5	0.625	0.0793651	1	0.875	0.75
Ruine Farnsburg - RF	8.68132	5.71429	4.50549	3.07692	4.72527	8.68132	0.879121	0.769231	5.5	0.658228	0.101266	0.875	0.788462	0.651163
Ruine Farnsburg - RF	8.13187	4.94505	4.17582	2.85714	4.28571	8.02198	0.769231	0.769231	5.2	0.608108	0.0958904	1	0.844444	0.666667
Ruine Farnsburg - RF	8.57143	5.38462	4.50549	3.18681	4.61538	8.57143	0.769231	0.769231	5.25	0.628205	0.0897436	1	0.836735	0.690476
Ruine Farnsburg - RF	8.35165	5.49451	4.3956	3.18681	4.61538	8.46154	0.769231	0.769231	5.4	0.657895	0.0909091	1	0.8	0.690476
Ruine Farnsburg - RF	8.13187	4.94505	4.17582	2.74725	4.28571	8.24176	0.879121	0.769231	5.3	0.608108	0.106667	0.875	0.844444	0.641026
Ruine Farnsburg - RF	8.24176	4.72527	4.28571	3.07692	4.17582	8.02198	0.769231	0.659341	5.2	0.573333	0.0958904	0.857143	0.906977	0.736842
Ruine Farnsburg - RF	8.24176	5.49451	4.3956	3.07692	4.50549	8.13187	0.549451	0.549451	5.25	0.666667	0.0675676	1	0.8	0.682927
Ruine Farnsburg - RF	7.69231	4.94505	3.95604	2.74725	3.84615	7.8022	0.879121	0.769231	5.3	0.642857	0.112676	0.875	0.8	0.714286
Ruine Farnsburg - RF	8.02198	4.83516	3.84615	2.96703	4.06593	7.91209	0.659341	0.659341	5.3	0.60274	0.0833333	1	0.795455	0.72973
Ruine Farnsburg - RF	7.25275	4.83516	4.06593	2.63736	3.73626	7.25275	0.549451	0.549451	5.3	0.666667	0.0757576	1	0.840909	0.705882
Ruine Farnsburg - RF	9.01099	5.49451	4.61538	2.85714	4.28571	8.57143	0.769231	0.769231	5.3	0.609756	0.0897436	1	0.84	0.666667
Ruine Farnsburg - RF	9.01099	5.16484	4.3956	3.07692	4.83516	8.9011	0.769231	0.769231	5.5	0.573171	0.0864198	1	0.851064	0.636364
Ruine Farnsburg - RF	8.02198	4.94505	4.06593	2.96703	4.28571	8.02198	0.769231	0.769231	5.2	0.616438	0.0958904	1	0.822222	0.692308
Ruine Farnsburg - RF	8.02198	5.38462	4.17582	2.96703	4.17582	7.91209	0.659341	0.659341	5.2	0.671233	0.0833333	1	0.77551	0.710526
Ruine Farnsburg - RF	7.91209	5.27473	4.28571	2.96703	4.17582	7.8022	0.549451	0.549451	5.3	0.666667	0.0704225	1	0.8125	0.710526
Ruine Farnsburg - RF	7.36264	4.94505	3.95604	2.74725	3.51648	7.47253	0.769231	0.769231	5.2	0.671642	0.102941	1	0.8	0.78125
Ruine Farnsburg - RF	8.24176	4.94505	3.84615	2.85714	4.17582	8.02198	0.879121	0.879121	5.25	0.6	0.109589	1	0.777778	0.684211
Ruine Farnsburg - RF	7.8022	4.83516	4.06593	2.96703	4.17582	7.8022	0.769231	0.659341	5	0.619718	0.0985915	0.857143	0.840909	0.710526
Ruine Farnsburg - RF	7.69231	4.94505	4.06593	2.52747	3.73626	7.47253	0.879121	0.879121	5.2	0.642857	0.117647	1	0.822222	0.676471
Ruine Farnsburg - RF	7.36264	5.16484	4.06593	2.63736	3.84615	7.36264	0.549451	0.549451	5.25	0.701493	0.0746269	1	0.787234	0.685714
Ruine Farnsburg - RF	7.91209	5.16484	4.17582	2.96703	3.95604	7.8022	0.769231	0.769231	5.25	0.652778	0.0985915	1	0.808511	0.75
Ruine Farnsburg - RF	7.36264	4.72527	3.84615	2.63736	3.84615	7.36264	0.769231	0.659341	5.2	0.641791	0.104478	0.857143	0.813953	0.685714
Ruine Farnsburg - RF	7.69231	5.05495	4.28571	2.74725	4.17582	7.58242	0.549451	0.549451	5.3	0.657143	0.0724638	1	0.847826	0.657895
Ruine Farnsburg - RF	7.47253	4.83516	3.95604	2.85714	3.95604	7.47253	0.659341	0.659341	5	0.647059	0.0882353	1	0.818182	0.722222
Ruine Farnsburg - RF	7.36264	5.05495	4.06593	2.63736	3.84615	7.25275	0.549451	0.549451	5.1	0.686567	0.0757576	1	0.804348	0.685714
Ruine Farnsburg - RF	7.69231	4.72527	4.06593	2.85714	3.84615	7.58242	0.659341	0.659341	5.1	0.614286	0.0869565	1	0.860465	0.742857
Ruine Farnsburg - RF	7.69231	4.61538	4.06593	3.07692	3.95604	7.47253	0.659341	0.549451	5	0.6	0.0882353	0.833333	0.880952	0.777778
Glashutten - Gl	7.91209	5.05495	4.17582	3.07692	4.17582	8.02198	0.769231	0.549451	5	0.638889	0.0958904	0.714286	0.826087	0.736842
Glashutten - Gl	6.92308	5.16484	4.28571	3.2967	3.95604	7.03297	0.32967	0.32967	5	0.746032	0.046875	1	0.829787	0.833333
Glashutten - Gl	6.7033	4.83516	4.17582	3.07692	3.62637	6.7033	0.43956	0.43956	5	0.721311	0.0655738	1	0.863636	0.848485
Reischenau - Re	7.91209	5.16484	4.3956	2.96703	4.06593	7.8022	0.659341	0.659341	5	0.652778	0.084507	1	0.851064	0.72973
Reischenau - Re	7.25275	4.72527	4.06593	2.85714	4.06593	7.36264	0.659341	0.659341	5.2	0.651515	0.0895522	1	0.860465	0.702703
Reischenau - Re	7.8022	5.27473	4.3956	2.85714	4.28571	7.69231	0.659341	0.659341	5.2	0.676056	0.0857143	1	0.833333	0.666667
Reischenau - Re	8.24176	5.71429	4.72527	3.07692	4.28571	8.02198	0.769231	0.769231	5.25	0.693333	0.0958904	1	0.826923	0.717949
Reischenau - Re	8.02198	5.38462	4.50549	3.07692	4.17582	8.02198	0.989011	0.989011	5.25	0.671233	0.123288	1	0.836735	0.736842
Reischenau - Re	8.13187	4.94505	4.28571	2.85714	4.28571	8.13187	0.879121	0.769231	5.2	0.608108	0.108108	0.875	0.866667	0.666667
Reischenau - Re	7.8022	5.82418	4.72527	2.85714	3.95604	7.69231	0.879121	0.769231	5.3	0.746479	0.114286	0.875	0.811321	0.722222
Reischenau - Re	7.69231	4.72527	3.84615	2.41758	3.84615	7.47253	0.989011	0.989011	5.2	0.614286	0.132353	1	0.813953	0.628571
Reischenau - Re	7.47253	5.16484	4.3956	2.96703	3.84615	7.47253	0.659341	0.549451	5.25	0.691176	0.0882353	0.833333	0.851064	0.771429
Reischenau - Re	6.81319	4.72527	3.84615	2.85714	3.40659	6.81319	0.659341	0.659341	5	0.693548	0.0967742	1	0.813953	0.83871
Reischenau - Re	7.69231	5.16484	4.50549	3.51648	4.06593	7.69231	0.549451	0.549451	5	0.671429	0.0714286	1	0.87234	0.864865
Reischenau - Re	7.25275	4.72527	4.06593	2.96703	3.84615	7.03297	0.659341	0.659341	5	0.651515	0.09375	1	0.860465	0.771429
Reischenau - Re	6.7033	4.72527	3.95604	2.85714	3.73626	6.81319	0.43956	0.43956	5	0.704918	0.0645161	1	0.837209	0.764706
Sommerau - So	8.13187	5.16484	4.17582	2.96703	4.28571	8.13187	0.989011	0.879121	5.3	0.635135	0.121622	0.888889	0.808511	0.692308
Sommerau - So	7.25275	4.72527	3.95604	3.18681	3.84615	7.25275	0.769231	0.659341	5	0.651515	0.106061	0.857143	0.837209	0.828571
Sommerau - So	6.81319	4.61538	3.73626	2.74725	3.40659	6.59341	0.769231	0.659341	5	0.677419	0.116667	0.857143	0.809524	0.806452
Sommerau - So	6.59341	4.72527	3.73626	2.85714	3.62637	6.81319	0.549451	0.43956	5.1	0.716667	0.0806452	0.8	0.790698	0.787879
Sommerau - So	6.81319	4.61538	3.73626	2.52747	3.62637	6.81319	0.549451	0.43956	5	0.677419	0.0806452	0.8	0.809524	0.69697
Sommerau - So	6.7033	4.50549	3.62637	2.74725	3.51648	6.7033	0.549451	0.549451	5	0.672131	0.0819672	1	0.804878	0.78125
Sommerau - So	6.59341	4.50549	3.84615	2.74725	3.51648	6.59341	0.769231	0.769231	5	0.683333	0.116667	1	0.853659	0.78125
Sommerau - So	6.59341	4.28571	3.73626	2.63736	3.51648	6.48352	0.549451	0.549451	5	0.65	0.0847458	1	0.871795	0.75
Sommerau - So	6.48352	4.3956	3.73626	2.63736	3.2967	6.59341	0.549451	0.549451	5	0.677966	0.0833333	1	0.85	0.8
Sommerau - So	6.92308	4.72527	3.84615	2.96703	3.40659	6.92308	0.879121	0.769231	5	0.68254	0.126984	0.875	0.813953	0.870968
Untere Eichberg - Uei	12	6	5.45455	4.18182	5.45455	11.6364	2.54545	2.18182	5.7	0.5	0.21875	0.857143	0.909091	0.766667
Untere Eichberg - Uei	12	6.90909	5.63636	4.18182	6.18182	12	2.54545	2	5.25	0.575758	0.212121	0.785714	0.815789	0.676471
Untere Eichberg - Uei	11.0909	5.63636	5.09091	3.81818	5.63636	10.9091	2	1.63636	5.6	0.508197	0.183333	0.818182	0.903226	0.677419
Untere Eichberg - Uei	11.8182	6.90909	5.81818	4.36364	5.81818	11.2727	1.81818	1.81818	6	0.584615	0.16129	1	0.842105	0.75
Untere Eichberg - Uei	12.3636	6.36364	5.81818	4.36364	6	12.1818	2.36364	2.18182	5.7	0.514706	0.19403	0.923077	0.914286	0.727273
Untere Eichberg - Uei	11.6364	7.09091	5.63636	4	5.45455	11.4545	2	1.81818	5.9	0.609375	0.174603	0.909091	0.794872	0.733333
Untere Eichberg - Uei	11.8182	7.09091	6.18182	4.36364	5.81818	11.8182	2.18182	1.81818	5.9	0.6	0.184615	0.833333	0.871795	0.75
Untere Eichberg - Uei	11.4545	6.90909	5.63636	4.18182	5.45455	11.2727	2	1.81818	5.9	0.603175	0.177419	0.909091	0.815789	0.766667
Untere Eichberg - Uei	11.8182	7.81818	6.36364	4.54545	5.81818	11.8182	1.81818	1.63636	6.25	0.661538	0.153846	0.9	0.813953	0.78125
Untere Eichberg - Uei	11.2727	6.18182	5.63636	4.36364	5.63636	10.9091	2	1.63636	5.6	0.548387	0.183333	0.818182	0.911765	0.774194
Untere Eichberg - Uei	12	7.27273	6	4.18182	5.81818	11.8182	2.18182	1.63636	6.1	0.606061	0.184615	0.75	0.825	0.71875
Untere Eichberg - Uei	10.9091	6.54545	5.27273	3.63636	5.09091	10.9091	2.36364	2	6	0.6	0.216667	0.846154	0.805556	0.714286
Untere Eichberg - Uei	11.0909	6.36364	5.27273	4	5.09091	10.9091	2.18182	1.63636	6	0.57377	0.2	0.75	0.828571	0.785714
Untere Eichberg - Uei	11.0909	6.36364	5.45455	4.18182	5.27273	10.9091	2	1.81818	5.8	0.57377	0.183333	0.909091	0.857143	0.793103
Untere Eichberg - Uei	11.6364	6.72727	5.63636	4	5.81818	11.2727	2.18182	1.81818	5.9	0.578125	0.193548	0.833333	0.837838	0.6875
Untere Eichberg - Uei	11.6364	6.90909	5.81818	4.18182	6	11.4545	2	2	5.75	0.59375	0.174603	1	0.842105	0.69697
Untere Eichberg - Uei	10.7273	6	5.45455	4.18182	5.45455	10.7273	1.63636	1.27273	5.75	0.559322	0.152542	0.777778	0.909091	0.766667
Untere Eichberg - Uei	10.5455	6.36364	5.63636	4	5.27273	10.5455	1.45455	1.45455	5.5	0.603448	0.137931	1	0.885714	0.758621
Untere Eichberg - Uei	10.9091	6.36364	5.45455	5.09091	5.27273	10.9091	1.81818	1.45455	5.75	0.583333	0.166667	0.8	0.857143	0.965517
Untere Eichberg - Uei	11.4545	6.90909	5.81818	4	5.63636	11.2727	2.18182	1.81818	5.9	0.603175	0.193548	0.833333	0.842105	0.709677
Untere Eichberg - Uei	10.7273	7.09091	5.63636	4	5.45455	10.5455	1.63636	1.27273	5.75	0.661017	0.155172	0.777778	0.794872	0.733333
Untere Eichberg - Uei	10.7273	6	5.27273	3.81818	5.63636	10.9091	1.81818	1.63636	5.7	0.559322	0.166667	0.9	0.878788	0.677419
Untere Eichberg - Uei	11.4545	6.90909	5.81818	4.18182	5.63636	11.4545	2	1.81818	5.8	0.603175	0.174603	0.909091	0.842105	0.741935
Untere Eichberg - Uei	11.6364	6.54545	5.63636	4.36364	5.45455	11.4545	2	1.81818	5.75	0.5625	0.174603	0.909091	0.861111	0.8
Untere Eichberg - Uei	11.2727	6.54545	5.63636	4	5.45455	11.0909	1.81818	1.63636	5.7	0.580645	0.163934	0.9	0.861111	0.733333
Untere Eichberg - Uei	10.7273	6.36364	5.45455	4	4.90909	10.9091	1.81818	1.81818	5.5	0.59322	0.166667	1	0.857143	0.814815
Untere Eichberg - Uei	11.0909	6.36364	5.45455	4.18182	5.27273	10.7273	1.63636	1.63636	5.7	0.57377	0.152542	1	0.857143	0.793103
Untere Eichberg - Uei	10.5455	5.81818	5.45455	4.36364	5.09091	10.7273	1.81818	1.63636	5.9	0.551724	0.169492	0.9	0.9375	0.857143
Untere Eichberg - Uei	12.1818	6.90909	5.81818	4	6	12	2	1.81818	6	0.567164	0.166667	0.909091	0.842105	0.666667
Untere Eichberg - Uei	10.7273	6.18182	5.27273	4	5.27273	10.3636	2	1.81818	5.75	0.576271	0.192982	0.909091	0.852941	0.758621
Gosheim - Go	10.7273	6.90909	5.45455	4.36364	5.81818	11.0909	1.63636	1.45455	5.6	0.644068	0.147541	0.888889	0.789474	0.75
Gosheim - Go	10.9091	6.18182	5.09091	4	5.27273	10.7273	1.81818	1.63636	5.6	0.566667	0.169492	0.9	0.823529	0.758621
Gosheim - Go	10.7273	6.72727	5.63636	4.36364	5.27273	10.7273	1.63636	1.45455	5.7	0.627119	0.152542	0.888889	0.837838	0.827586
Gosheim - Go	10.1818	6	5.09091	4	5.09091	10.1818	1.45455	1.27273	5.5	0.589286	0.142857	0.875	0.848485	0.785714
Gosheim - Go	10.1818	6	5.09091	4	4.90909	10	1.63636	1.27273	5.5	0.589286	0.163636	0.777778	0.848485	0.814815
Gosheim - Go	9.27273	6	5.09091	4	4.72727	9.09091	1.27273	1.09091	5.3	0.647059	0.14	0.857143	0.848485	0.846154
Gosheim - Go	11.0909	7.09091	5.81818	4.54545	5.81818	11.0909	2	1.63636	5.8	0.639344	0.180328	0.818182	0.820513	0.78125
Günzburg G-Gu	8.57143	4.61538	3.73626	2.85714	4.06593	8.68132	2.41758	1.97802	5.7	0.538462	0.278481	0.818182	0.809524	0.702703
Günzburg G-Gu	9.12088	5.38462	4.50549	2.85714	4.17582	9.01099	2.96703	2.41758	5.8	0.590361	0.329268	0.814815	0.836735	0.684211
Günzburg G-Gu	9.34066	4.72527	4.28571	3.40659	4.50549	9.34066	2.74725	1.97802	5.7	0.505882	0.294118	0.72	0.906977	0.756098
Günzburg G-Gu	9.01099	4.94505	3.84615	2.96703	3.73626	8.9011	2.1978	1.86813	5.75	0.54878	0.246914	0.85	0.777778	0.794118
Günzburg G-Gu	8.79121	4.17582	3.84615	3.18681	4.3956	8.9011	2.41758	1.97802	5.75	0.475	0.271605	0.818182	0.921053	0.725
Günzburg G-Gu	8.35165	4.17582	3.51648	2.85714	3.84615	8.35165	2.30769	1.86813	5.4	0.5	0.276316	0.809524	0.842105	0.742857
Günzburg G-Gu	8.46154	4.83516	4.06593	3.2967	4.06593	8.24176	1.86813	1.64835	5.7	0.571429	0.226667	0.882353	0.840909	0.810811
Günzburg G-Gu	7.91209	4.17582	3.62637	2.85714	3.62637	7.91209	2.08791	1.42857	5.5	0.527778	0.263889	0.684211	0.868421	0.787879
Kleinprufening - Kle	8.46154	4.94505	4.06593	3.18681	4.06593	8.57143	1.86813	1.64835	5.25	0.584416	0.217949	0.882353	0.822222	0.783784
Kleinprufening - Kle	6.92308	3.84615	3.51648	2.74725	3.07692	6.81319	1.42857	1.42857	5.4	0.555556	0.209677	1	0.914286	0.892857
Kleinprufening - Kle	7.69231	4.94505	4.28571	3.2967	3.51648	7.91209	1.53846	1.31868	5.5	0.642857	0.194444	0.857143	0.866667	0.9375
Kleinprufening - Kle	7.14286	3.84615	3.40659	2.63736	3.2967	6.92308	1.31868	1.31868	5.4	0.538462	0.190476	1	0.885714	0.8
Kleinprufening - Kle	7.36264	3.84615	3.51648	2.96703	3.40659	7.36264	1.42857	1.42857	5.3	0.522388	0.19403	1	0.914286	0.870968
Kleinprufening - Kle	7.03297	4.3956	3.84615	2.96703	3.18681	7.14286	1.31868	1.20879	5.5	0.625	0.184615	0.916667	0.875	0.931034
Kleinprufening - Kle	7.36264	4.17582	3.51648	2.74725	3.40659	7.14286	1.31868	1.0989	5.5	0.567164	0.184615	0.833333	0.842105	0.806452
Kleinprufening - Kle	6.81319	4.17582	3.62637	2.85714	3.62637	6.92308	0.879121	0.879121	5.3	0.612903	0.126984	1	0.868421	0.787879
Kleinprufening - Kle	6.7033	3.62637	3.2967	2.63736	3.07692	6.48352	1.0989	1.0989	5.25	0.540984	0.169492	1	0.909091	0.857143
Kleinprufening - Kle	8.02198	4.72527	3.95604	3.18681	3.73626	8.13187	1.64835	1.42857	5.7	0.589041	0.202703	0.866667	0.837209	0.852941
Kleinprufening - Kle	8.57143	5.16484	4.28571	3.40659	3.95604	8.57143	1.64835	1.31868	6	0.602564	0.192308	0.8	0.829787	0.861111
Kleinprufening - Kle	7.47253	4.06593	3.62637	2.85714	3.51648	7.58242	1.64835	1.53846	5.7	0.544118	0.217391	0.933333	0.891892	0.8125
types - T. graminicola	9.7	4.9		3.4	4.7	9.7	2.3	1.8	5.8	0.505155	0.237113	0.782609		0.723404
types - T. graminicola	10.6	4.8		3.8	4.9	10.6	2.8	1.9	6	0.45283	0.264151	0.678571		0.77551
types - T. graminicola	10.2	5.3		3.6	5.1	10.2	2.2	1.8	5.7	0.519608	0.215686	0.818182		0.705882
types - T. graminicola	9.6	5		3.4	4.7	9.6	2.1	1.6	5.6	0.520833	0.21875	0.761905		0.723404
types - T. graminicola	10.4	4.8		3.5	4.7	10.4	3	2.4	6	0.461538	0.288462	0.8		0.744681
types - T. graminicola	10.4	4.7		3.4	4.7	10.4	2.6	2	5.6	0.451923	0.25	0.769231		0.723404
types - T. graminicola	10.7	4.9		3.9	4.7	10.7	3	2.4	5.7	0.457944	0.280374	0.8		0.829787
types - T. graminicola	10.3	4.9		3.4	4.6	10.3	2.5	2	6	0.475728	0.242718	0.8		0.73913
types - T. graminicola	10.4	4.5		3.6	4.4	10.4	2.9	2.2	6	0.432692	0.278846	0.758621		0.818182
types - T. graminicola	10.6	5.2		3.6	4.2	10.6	2.7	2.1	6.2	0.490566	0.254717	0.777778		0.857143
Eichberg - Ei	10.1099	4.94505	4.72527	3.84615	4.61538	10	2.1978	2.08791	5.7	0.48913	0.21978	0.95	0.955556	0.833333
Downside - D	8.79121	5.49451	4.28571	3.18681	4.28571	8.79121	1.75824	1.53846	6	0.625	0.2	0.875	0.78	0.641026
Downside - D	8.02198	4.72527	3.95604	2.74725	3.62637	7.91209	1.86813	1.75824	5.75	0.589041	0.236111	0.941176	0.837209	0.818182
Downside - D	8.24176	4.94505	4.06593	2.96703	4.06593	8.13187	1.53846	1.53846	5.5	0.6	0.189189	1	0.822222	0.756757
Downside - D	8.79121	5.05495	3.95604	3.07692	4.17582	8.68132	1.86813	1.75824	5.75	0.575	0.21519	0.941176	0.782609	0.736842
Downside - D	8.46154	5.49451	4.17582	3.07692	4.17582	8.35165	1.42857	1.0989	5.6	0.649351	0.171053	0.769231	0.76	0.657895
Downside - D	7.91209	4.72527	4.06593	2.74725	3.62637	7.69231	1.42857	1.31868	5.5	0.597222	0.185714	0.923077	0.860465	0.757576
Downside - D	7.47253	4.61538	3.62637	2.74725	3.73626	7.69231	1.42857	1.42857	5.7	0.617647	0.185714	1	0.785714	0.794118
Downside - D	7.03297	4.28571	3.62637	2.96703	3.40659	6.92308	1.20879	1.0989	5.1	0.609375	0.174603	0.909091	0.846154	0.806452
Downside - D	8.24176	4.61538	3.73626	2.74725	3.51648	7.91209	1.64835	1.64835	5.7	0.56	0.208333	1	0.809524	0.625
Moosburg - Mo	6.48352	4.17582	3.2967	2.1978	3.07692	6.48352	1.42857	1.20879	5.2	0.644068	0.220339	0.846154	0.789474	0.821429
Moosburg - Mo	6.92308	4.06593	3.40659	2.52747	3.40659	6.92308	1.31868	1.31868	5.1	0.587302	0.190476	1	0.837838	0.709677
Moosburg - Mo	6.81319	4.06593	3.40659	2.41758	3.40659	7.03297	1.31868	1.0989	5.3	0.596774	0.1875	0.833333	0.837838	0.709677
Moosburg - Mo	6.92308	4.17582	3.51648	2.41758	3.40659	6.7033	1.31868	1.20879	5.2	0.603175	0.196721	0.916667	0.842105	0.967742
Wrocław-Jarnołtów - WJ	7.69231	4.50549	3.95604	3.2967	3.51648	7.58242	1.42857	1.20879	5.2	0.585714	0.188406	0.846154	0.878049	0.90625
Wrocław-Jarnołtów - WJ	7.8022	4.72527	4.06593	3.18681	3.2967	7.69231	1.64835	1.53846	5.5	0.605634	0.214286	0.933333	0.860465	1.06667
Wrocław-Jarnołtów - WJ	8.02198	4.61538	3.95604	3.51648	3.62637	7.8022	1.86813	1.64835	5.5	0.575342	0.239437	0.882353	0.857143	0.939394
Wrocław-Jarnołtów - WJ	8.79121	5.27473	4.17582	3.40659	3.95604	8.68132	2.1978	2.08791	6.2	0.6	0.253165	0.95	0.791667	0.888889
Wrocław-Jarnołtów - WJ	8.9011	5.27473	4.28571	3.51648	4.17582	9.12088	2.1978	1.97802	5.75	0.592593	0.240964	0.9	0.8125	0.763158
Wrocław-Jarnołtów - WJ	7.91209	5.05495	4.06593	3.18681	3.73626	7.91209	1.75824	1.53846	5.5	0.638889	0.222222	0.875	0.804348	0.852941
Wrocław-Jarnołtów - WJ	8.13187	5.05495	4.06593	3.18681	3.40659	8.02198	1.97802	1.75824	5.75	0.621622	0.246575	0.888889	0.804348	0.935484
Wrocław-Jarnołtów - WJ	8.57143	4.94505	4.17582	3.18681	3.62637	8.46154	1.75824	1.64835	5.5	0.576923	0.207792	0.9375	0.844444	0.848485
Wrocław-Jarnołtów - WJ	8.02198	5.27473	4.17582	3.07692	4.17582	8.13187	1.42857	1.31868	5.75	0.648649	0.175676	0.923077	0.791667	0.763158
Wrocław-Jarnołtów - WJ	8.13187	4.72527	4.06593	3.18681	3.51648	7.91209	1.86813	1.64835	5.4	0.597222	0.236111	0.882353	0.860465	0.9375
Wrocław-Jarnołtów - WJ	7.91209	4.72527	3.95604	3.2967	3.62637	8.02198	1.75824	1.53846	5.5	0.581081	0.219178	0.875	0.837209	0.909091
Wrocław-Jarnołtów - WJ	8.13187	4.94505	4.17582	3.2967	3.95604	7.8022	1.42857	1.42857	5.3	0.671642	0.183099	1	0.844444	0.75
Wrocław-Jarnołtów - WJ	7.36264	4.3956	3.73626	2.96703	3.62637	7.14286	1.31868	1.20879	5.25	0.57971	0.184615	0.916667	0.85	0.818182
Wrocław-Jarnołtów - WJ	7.58242	4.61538	3.84615	2.96703	3.2967	7.36264	1.42857	1.42857	5.2	0.567568	0.19403	1	0.833333	0.833333
Wrocław-Jarnołtów - WJ	8.13187	5.05495	4.06593	2.74725	3.73626	7.69231	1.75824	1.64835	5.7	0.621622	0.228571	0.9375	0.804348	0.735294
Wrocław-Jarnołtów - WJ	8.13187	5.05495	3.84615	2.74725	3.73626	8.13187	1.64835	1.31868	5.9	0.707692	0.202703	0.8	0.76087	0.705882
Wrocław-Jarnołtów - WJ	7.14286	4.3956	3.40659	2.63736	3.40659	7.14286	1.42857	1.42857	5.5	0.606061	0.2	1	0.775	0.870968
Wrocław-Jarnołtów - WJ	7.25275	4.83516	3.95604	2.96703	3.51648	6.92308	1.0989	0.989011	5.4	0.571429	0.15873	0.9	0.818182	0.9375
Wrocław-Jarnołtów - WJ	8.46154	4.61538	3.73626	3.2967	4.06593	8.24176	1.64835	1.53846	5.5	0.65625	0.2	0.933333	0.809524	0.675676
Wrocław-Jarnołtów - WJ	7.03297	4.28571	3.51648	2.74725	3.40659	7.03297	1.20879	1.20879	5.25	0.4875	0.171875	1	0.820513	0.83871
Wrocław-Jarnołtów - WJ	8.79121	4.50549	3.73626	2.85714	3.51648	8.68132	2.30769	1.86813	5.25	0.594203	0.265823	0.809524	0.829268	0.875
Wrocław-Jarnołtów - WJ	7.58242	4.50549	3.73626	3.07692	3.51648	7.36264	1.42857	1.42857	5	0.594203	0.19403	1	0.829268	0.9375
Wrocław-Jarnołtów - WJ	7.58242	4.3956	3.73626	3.2967	3.73626	7.58242	1.42857	1.42857	5.1	0.588235	0.188406	1	0.85	0.705882
Wrocław-Jarnołtów - WJ	7.47253	4.06593	3.40659	2.63736	3.2967	7.14286	1.64835	1.53846	5.1	0.596774	0.230769	0.933333	0.837838	0.9
Wrocław-Jarnołtów - WJ	6.81319	4.3956	3.62637	2.96703	3.2967	6.7033	1.0989	1.0989	5.3	0.606061	0.163934	1	0.825	0.9
Wrocław-Jarnołtów - WJ	7.25275	4.28571	3.51648	2.96703	3.18681	7.03297	1.64835	1.64835	5.25	0.590909	0.234375	1	0.820513	0.965517
Wrocław-Jarnołtów - WJ	7.69231	4.28571	3.62637	3.07692	3.73626	7.58242	1.53846	1.42857	5.1	0.557143	0.202899	0.928571	0.846154	0.647059
Wrocław-Jarnołtów - WJ	7.14286	3.73626	3.18681	2.41758	3.18681	6.92308	1.42857	1.42857	5	0.523077	0.206349	1	0.852941	0.931034
Wrocław-Jarnołtów - WJ	7.14286	4.3956	3.62637	2.96703	3.51648	6.92308	1.20879	1.0989	5.2	0.615385	0.174603	0.909091	0.825	0.78125
Wrocław-Jarnołtów - WJ	6.92308	4.06593	3.2967	2.74725	3.51648	6.92308	1.42857	1.20879	5.2	0.587302	0.206349	0.846154	0.810811	0.8125
Schramberg - Sch	6.81319	3.2967	3.18681	2.85714	3.18681	6.92308	1.53846	1.31868	5.2	0.483871	0.222222	0.857143	0.966667	0.758621
Schramberg - Sch	5.71429	3.07692	2.74725	2.41758	2.63736	5.71429	1.0989	0.989011	5	0.538462	0.192308	0.9	0.892857	1.04167
Schramberg - Sch	8.24176	4.61538	3.73626	2.74725	3.62637	8.13187	1.97802	1.75824	6	0.56	0.243243	0.888889	0.809524	0.69697
Schramberg - Sch	7.58242	4.06593	3.51648	2.52747	3.62637	7.58242	1.64835	1.42857	5.5	0.536232	0.217391	0.866667	0.864865	0.666667
Schramberg - Sch	7.14286	4.28571	3.51648	2.41758	3.40659	7.25275	1.64835	1.42857	5.75	0.6	0.227273	0.866667	0.820513	0.806452
Schramberg - Sch	7.91209	4.3956	3.95604	2.74725	3.84615	7.8022	1.42857	1.31868	5.5	0.555556	0.183099	0.923077	0.9	0.685714
Schramberg - Sch	7.8022	4.72527	3.95604	2.63736	3.62637	7.69231	1.53846	1.42857	5.7	0.605634	0.2	0.928571	0.837209	1
Hayley Wood - HW	8.68132	6.15385	4.94505	3.62637	4.83516	8.9011	0.769231	0.549451	5.7	0.708861	0.0864198	0.733333	0.803571	0.681818
Hayley Wood - HW	8.68132	5.82418	4.72527	3.2967	4.61538	8.57143	0.769231	0.659341	5.7	0.670886	0.0897436	0.697674	0.811321	0.761905
Hayley Wood - HW	8.79121	5.6044	4.61538	3.51648	4.3956	8.79121	0.879121	0.659341	5.5	0.6375	0.1	0.761905	0.823529	0.8
Hayley Wood - HW	8.13187	5.49451	4.61538	3.51648	4.3956	8.24176	0.659341	0.549451	5.3	0.675676	0.08	0.761905	0.84	0.675
Hayley Wood - HW	7.69231	4.83516	3.95604	2.96703	3.84615	7.69231	0.659341	0.659341	5.2	0.628571	0.0857143	0.75	0.818182	0.8
Hayley Wood - HW	8.57143	5.6044	4.3956	3.07692	4.3956	8.24176	0.879121	0.879121	5.3	0.653846	0.106667	0.7	0.784314	0.75
Hayley Wood - HW	8.13187	5.27473	4.3956	3.2967	4.50549	8.24176	0.659341	0.659341	5.3	0.648649	0.08	0.75	0.833333	0.731707
Hayley Wood - HW	7.69231	5.27473	4.17582	3.2967	4.17582	7.69231	0.549451	0.549451	5.4	0.685714	0.0714286	0.789474	0.791667	0.763158
Hayley Wood - HW	8.35165	5.49451	4.61538	3.18681	4.72527	8.46154	0.659341	0.659341	5.25	0.657895	0.0779221	0.690476	0.84	0.674419
Hayley Wood - HW	8.24176	5.49451	4.28571	3.18681	4.28571	8.02198	0.549451	0.549451	5.5	0.666667	0.0684932	0.74359	0.78	0.717949
Hayley Wood - HW	7.69231	5.16484	4.17582	3.07692	3.95604	7.8022	0.659341	0.659341	5.5	0.671429	0.084507	0.736842	0.808511	0.861111
Hayley Wood - HW	8.24176	5.49451	4.3956	3.40659	4.61538	8.02198	0.769231	0.769231	5.4	0.666667	0.0958904	0.775	0.8	0.642857
Hayley Wood - HW	8.24176	5.71429	4.61538	2.96703	4.72527	8.24176	0.769231	0.659341	5.4	0.693333	0.0933333	0.642857	0.807692	0.604651
Hayley Wood - HW	7.69231	5.05495	4.28571	2.85714	4.17582	7.47253	0.769231	0.769231	5.25	0.657143	0.102941	0.666667	0.847826	0.789474
Hayley Wood - HW	8.35165	5.16484	4.50549	3.2967	4.3956	8.24176	0.659341	0.659341	5.25	0.618421	0.08	0.731707	0.87234	0.8
Hayley Wood - HW	8.02198	5.71429	4.61538	3.51648	4.50549	7.91209	0.659341	0.659341	5.2	0.712329	0.0833333	0.761905	0.807692	0.682927
Hayley Wood - HW	7.69231	5.27473	4.28571	3.07692	4.17582	7.58242	0.549451	0.549451	5.4	0.685714	0.0724638	0.717949	0.8125	0.789474
Hayley Wood - HW	8.46154	5.05495	4.17582	3.2967	4.50549	8.35165	0.769231	0.769231	5.25	0.597403	0.0921053	0.789474	0.826087	0.682927
Hayley Wood - HW	7.69231	4.94505	4.28571	3.07692	4.28571	7.69231	0.549451	0.549451	5	0.642857	0.0714286	0.717949	0.866667	0.769231
Hayley Wood - HW	7.69231	4.94505	4.17582	3.2967	3.95604	7.58242	0.769231	0.659341	5.25	0.642857	0.101449	0.789474	0.844444	0.833333
Hayley Wood - HW	7.36264	4.50549	4.17582	3.2967	4.17582	7.25275	0.549451	0.549451	5.1	0.61194	0.0757576	0.789474	0.926829	0.763158
Hayley Wood - HW	7.91209	4.94505	4.17582	3.18681	4.28571	7.69231	0.769231	0.769231	5.3	0.625	0.1	0.763158	0.844444	0.769231
Hayley Wood - HW	7.69231	5.49451	4.28571	3.2967	4.06593	7.69231	0.659341	0.659341	5.25	0.714286	0.0857143	0.769231	0.78	0.810811
Hayley Wood - HW	7.58242	5.49451	4.28571	3.2967	4.17582	7.47253	0.659341	0.549451	5.4	0.724638	0.0882353	0.769231	0.78	0.736842
Hayley Wood - HW	7.47253	5.71429	4.3956	3.07692	4.17582	7.25275	0.659341	0.659341	5.5	0.764706	0.0909091	0.7	0.769231	0.736842
Hayley Wood - HW	7.58242	4.94505	4.06593	3.07692	4.06593	7.69231	0.879121	0.879121	5.2	0.652174	0.114286	0.756757	0.822222	0.783784
Hayley Wood - HW	7.36264	5.27473	4.28571	3.18681	4.06593	7.14286	0.769231	0.659341	5.2	0.716418	0.107692	0.74359	0.8125	0.864865
Hayley Wood - HW	8.02198	5.82418	4.72527	3.51648	4.17582	8.13187	0.879121	0.769231	5.7	0.726027	0.108108	0.744186	0.811321	0.736842
Hayley Wood - HW	7.25275	4.94505	4.06593	3.07692	3.95604	7.25275	0.659341	0.549451	5.25	0.681818	0.0909091	0.756757	0.822222	0.722222
Hayley Wood - HW	7.47253	5.16484	4.06593	2.85714	4.06593	7.47253	0.659341	0.659341	5	0.691176	0.0882353	0.702703	0.787234	0.702703
Hayley Wood - HW	7.14286	4.50549	3.73626	2.85714	3.51648	7.14286	0.769231	0.659341	5	0.630769	0.107692	0.764706	0.829268	1
Zieleniec - Z	8.57143	6.26374	4.83516	3.51648	4.50549	8.46154	0.989011	0.879121	5.75	0.730769	0.116883	0.727273	0.77193	0.658537
Zieleniec - Z	7.25275	5.05495	4.17582	2.96703	3.84615	7.14286	0.769231	0.659341	5.5	0.69697	0.107692	0.710526	0.826087	0.8
Zieleniec - Z	7.69231	5.49451	4.3956	3.07692	4.06593	7.58242	0.549451	0.549451	5.5	0.714286	0.0724638	0.7	0.8	0.72973
Zieleniec - Z	8.57143	5.71429	4.50549	2.96703	4.3956	8.46154	1.20879	1.0989	5.4	0.666667	0.142857	0.658537	0.788462	0.65
Zieleniec - Z	7.8022	5.49451	4.3956	2.85714	3.95604	7.69231	1.0989	1.0989	5.9	0.704225	0.142857	0.65	0.8	0.777778
Zieleniec - Z	8.13187	5.27473	4.3956	3.07692	4.06593	7.69231	0.879121	0.879121	5.5	0.648649	0.114286	0.7	0.833333	0.783784
Zieleniec - Z	8.24176	5.49451	4.28571	3.18681	4.28571	8.02198	1.0989	0.989011	5.6	0.666667	0.136986	0.74359	0.78	0.692308
Zieleniec - Z	8.46154	5.16484	4.28571	2.96703	4.3956	8.24176	1.31868	1.0989	5.6	0.61039	0.16	0.692308	0.829787	0.725
Zieleniec - Z	8.24176	5.16484	4.3956	3.18681	4.28571	7.91209	1.20879	1.0989	5.5	0.626667	0.152778	0.725	0.851064	0.666667
Zieleniec - Z	7.69231	5.16484	4.28571	2.85714	3.73626	7.69231	1.31868	1.0989	5.5	0.671429	0.171429	0.666667	0.829787	0.852941
Zieleniec - Z	8.13187	5.27473	4.28571	3.18681	4.06593	7.69231	1.0989	0.989011	5.5	0.648649	0.142857	0.74359	0.8125	0.810811
Zieleniec - Z	8.13187	5.16484	4.50549	3.2967	4.28571	8.02198	0.879121	0.769231	5.2	0.635135	0.109589	0.731707	0.87234	0.641026
Zieleniec - Z	7.36264	5.05495	4.06593	2.74725	3.84615	7.36264	0.879121	0.879121	5.25	0.686567	0.119403	0.675676	0.804348	0.885714
Zieleniec - Z	8.24176	5.6044	4.61538	3.40659	4.3956	8.13187	0.769231	0.659341	5.7	0.68	0.0945946	0.738095	0.823529	0.75
Zieleniec - Z	8.02198	5.27473	4.3956	3.2967	4.28571	7.69231	0.769231	0.769231	5.25	0.657534	0.1	0.75	0.833333	0.692308
Zieleniec - Z	8.24176	5.71429	4.50549	2.96703	4.17582	8.13187	1.42857	1.42857	5.8	0.693333	0.175676	0.658537	0.788462	0.710526
Zieleniec - Z	7.36264	5.05495	4.06593	2.96703	3.73626	7.25275	1.0989	1.0989	5.25	0.686567	0.151515	0.72973	0.804348	0.882353
Zieleniec - Z	8.02198	4.94505	4.17582	3.2967	4.06593	7.8022	1.20879	0.989011	5.5	0.616438	0.15493	0.789474	0.844444	0.837838
Zieleniec - Z	8.35165	5.93407	4.94505	3.40659	4.3956	8.24176	0.879121	0.769231	5.75	0.710526	0.106667	0.688889	0.833333	0.675
Zieleniec - Z	7.69231	5.05495	4.3956	2.96703	3.95604	7.58242	1.0989	0.879121	5.1	0.657143	0.144928	0.675	0.869565	0.75
Zieleniec - Z	7.69231	5.05495	4.06593	2.96703	4.06593	7.58242	1.0989	0.989011	5.3	0.657143	0.144928	0.72973	0.804348	0.756757
Zieleniec - Z	8.02198	4.61538	3.95604	3.07692	4.06593	7.91209	1.0989	0.879121	5.3	0.575342	0.138889	0.777778	0.857143	0.72973
Zieleniec - Z	7.36264	4.61538	4.06593	2.96703	3.73626	7.25275	1.0989	1.0989	5.1	0.626866	0.151515	0.72973	0.880952	0.794118
Zieleniec - Z	7.69231	5.05495	4.17582	2.96703	4.06593	7.58242	0.989011	0.879121	5.5	0.657143	0.130435	0.710526	0.826087	0.702703
Zieleniec - Z	7.47253	4.94505	3.95604	2.85714	3.84615	7.14286	0.879121	0.879121	5.2	0.661765	0.123077	0.722222	0.8	0.8
Zieleniec - Z	8.57143	5.05495	4.06593	3.07692	4.06593	8.46154	1.42857	1.20879	5.6	0.589744	0.168831	0.756757	0.804348	0.648649
Zieleniec - Z	7.58242	4.61538	3.95604	2.63736	3.73626	7.58242	1.20879	1.0989	5.3	0.608696	0.15942	0.666667	0.857143	0.852941
Zieleniec - Z	7.91209	5.82418	4.3956	3.18681	4.17582	7.8022	0.989011	0.989011	5.5	0.736111	0.126761	0.725	0.754717	0.631579
Zieleniec - Z	7.25275	4.83516	3.95604	2.63736	3.62637	7.25275	0.989011	0.879121	5.25	0.666667	0.136364	0.666667	0.818182	0.878788
Zieleniec - Z	7.47253	4.61538	3.95604	3.18681	3.73626	7.25275	0.659341	0.549451	5	0.617647	0.0909091	0.805556	0.857143	0.911765
Zieleniec - Z	7.58242	5.38462	4.3956	3.40659	4.06593	7.47253	0.549451	0.549451	5.3	0.710145	0.0735294	0.775	0.816327	0.783784
Zieleniec - Z	7.14286	5.05495	3.95604	3.18681	3.51648	6.92308	0.769231	0.769231	5.4	0.707692	0.111111	0.805556	0.782609	0.878977
Mervelier - Me	7.09091	5.09091	4.18182	3.09091	3.63636	7.09091	0.545455	0.545455	5.2	0.717949	0.0769231	1	0.821429	0.85
Chateau de Juox- ChJ	6.92308	4.94505	3.40659	2.52747	3.2967	6.7033	0.879121	0.769231	5.1	0.714286	0.131148	0.875	0.688889	0.766667
Moosburg - Mos ser	7.27273	4.90909	4.18182	3.09091	3.45455	7.27273	0.545455	0.545455	5.1	0.675	0.075	1	0.851852	0.894737
Moosburg - Mos ser	7.09091	4.90909	4.18182	2.54545	3.63636	6.90909	0.545455	0.545455	5.2	0.692308	0.0789474	1	0.851852	0.7
Günzburg - Gun	9.63636	5.81818	4.72727	3.45455	4.18182	9.45455	2.18182	2	6.2	0.603774	0.230769	0.916667	0.8125	0.826087
Günzburg - Gun	10	4.54545	4.18182	3.45455	4.36364	9.81818	2.72727	2	6	0.454545	0.277778	0.733333	0.92	0.791667
Günzburg - Gun	10.3636	5.45455	4.72727	3.81818	4.90909	10.3636	2.54545	2.36364	6.2	0.526316	0.245614	0.928571	0.866667	0.777778
Günzburg - Gun	8.54545	4.72727	4	3.09091	4	8.54545	2	1.63636	5.8	0.553191	0.234043	0.818182	0.846154	0.772727
Günzburg - Gun	9.45455	4.72727	4.18182	3.27273	4	9.27273	2.72727	2.18182	5.75	0.5	0.294118	0.8	0.884615	0.818182
Günzburg - Gun	8.36364	4.18182	3.81818	2.90909	3.81818	7.81818	1.81818	1.45455	5	0.5	0.232558	0.8	0.913043	0.761905
Günzburg - Gun	9.27273	4.72727	4	3.09091	4.18182	9.09091	2.36364	1.81818	5.9	0.509804	0.26	0.769231	0.846154	0.73913
Günzburg - Gun	8.72727	4.72727	4.18182	3.09091	4	8.72727	1.81818	1.63636	5.5	0.541667	0.208333	0.9	0.884615	0.772727
Günzburg - Gun	8	4.54545	4	3.09091	4	8	1.81818	1.45455	5.5	0.568182	0.227273	0.8	0.88	0.772727
Günzburg - Gun	8.54545	4.36364	3.81818	2.54545	3.81818	8.18182	2.18182	1.81818	5.6	0.446809	0.266667	0.833333	0.875	0.666667
Günzburg - Gun	8.90909	4.72727	4	3.09091	4.18182	8.54545	2	1.63636	5.6	0.530612	0.234043	0.818182	0.846154	0.73913
Günzburg - Gun	8.36364	4.72727	4	3.45455	4.18182	8.36364	1.63636	1.45455	5.5	0.565217	0.195652	0.888889	0.846154	0.826087
Günzburg - Gun	8.36364	4.54545	4	2.72727	3.81818	8.18182	1.81818	1.63636	5.6	0.543478	0.222222	0.9	0.88	0.714286
Günzburg - Gun	8.54545	4.72727	4	2.72727	3.81818	8.36364	1.81818	1.63636	5.4	0.553191	0.217391	0.9	0.846154	0.714286
Günzburg - Gun	7.81818	4.54545	4	2.72727	3.09091	7.63636	1.81818	1.63636	5.4	0.581395	0.238095	0.9	0.88	0.882353
Günzburg - Gun	9.09091	4.54545	4.18182	2.90909	4.18182	8.72727	2.18182	2.18182	5.75	0.5	0.25	1	0.92	0.695652
Günzburg - Gun	9.45455	5.09091	4.54545	3.63636	4.36364	9.09091	1.81818	1.63636	5.75	0.538462	0.2	0.9	0.892857	0.833333
Günzburg - Gun	8.54545	4.18182	3.81818	2.90909	3.63636	8.18182	2	1.81818	5.5	0.489362	0.244444	0.909091	0.913043	0.8
Günzburg - Gun	8	3.81818	3.45455	2.72727	3.45455	7.81818	1.81818	1.45455	5.1	0.477273	0.232558	0.8	0.904762	0.789474
Günzburg - Gun	7.63636	3.81818	3.27273	2.90909	3.45455	7.63636	1.81818	1.27273	5.25	0.5	0.238095	0.7	0.857143	0.842105
Günzburg - Gun	8.36364	4	3.45455	2.72727	3.45455	7.63636	1.63636	1.45455	5.4	0.478261	0.214286	0.888889	0.863636	0.789474
Günzburg - Gun	7.81818	4.36364	3.63636	2.72727	3.81818	7.63636	1.63636	1.45455	5.4	0.55814	0.214286	0.888889	0.833333	0.714286
Günzburg - Gun	8.90909	4.18182	3.81818	3.09091	4	9.09091	2.36364	2	5.5	0.469388	0.26	0.846154	0.913043	0.772727
Günzburg - Gun	10.3636	5.09091	4.54545	3.63636	4.54545	10.3636	2.90909	2.36364	5.75	0.491228	0.280702	0.8125	0.892857	0.8
Günzburg - Gun	8.90909	4.54545	4	2.90909	4	8.72727	2.18182	1.81818	5.6	0.510204	0.25	0.833333	0.88	0.727273
Günzburg - Gun	9.45455	4.90909	4.36364	3.27273	4.18182	8.90909	2.18182	2	5.5	0.519231	0.244898	0.916667	0.888889	0.782609
Günzburg - Gun	9.63636	5.27273	4.54545	3.27273	4.18182	9.27273	2.18182	2	5.8	0.54717	0.235294	0.916667	0.862069	0.782609
Günzburg - Gun	8.90909	4.72727	4.18182	2.90909	4	8.72727	2.36364	2	5.8	0.530612	0.270833	0.846154	0.884615	0.727273
Günzburg - Gun	8.90909	4.90909	4.36364	3.27273	4.18182	8.72727	2.18182	1.81818	5.9	0.55102	0.25	0.833333	0.888889	0.782609
Günzburg - Gun	9.63636	5.27273	4.54545	3.45455	4.72727	9.63636	2	1.81818	5.5	0.54717	0.207547	0.909091	0.862069	0.730769
Günzburg - Gun	7.81818	4.36364	3.63636	2.72727	3.63636	7.81818	1.81818	1.45455	5.5	0.55814	0.232558	0.8	0.833333	0.75
Eichberg - SMF 117324/9	10	5.49451	4.50549	3.18681	4.61538	9.89011	2.41758	2.41758	6	0.549451	0.244444	1	0.82	0.690476
Eichberg - SMF 117324/9	10.5495	5.49451	4.72527	3.2967	4.83516	10.3297	2.52747	2.41758	5.9	0.520833	0.244681	0.956522	0.86	0.681818
Eichberg - SMF 117324/9	10.2198	4.94505	4.50549	3.51648	4.94505	10.1099	2.1978	1.97802	6	0.483871	0.217391	0.9	0.911111	0.711111
Eichberg - SMF 117324/9	10	4.94505	4.3956	3.40659	4.94505	9.89011	2.08791	2.08791	5.75	0.494505	0.211111	1	0.888889	0.688889
Eichberg - SMF 117324/9	9.56044	5.38462	4.50549	3.40659	4.50549	9.56044	1.97802	1.97802	6	0.563218	0.0114943	1	0.836735	0.756098
Eichberg - SMF 117324/9	10.3297	4.72527	4.50549	3.51648	4.83516	9.89011	2.08791	2.08791	5.5	0.457447	0.211111	1	0.953488	0.727273
Eichberg - SMF 117324/9	9.45055	4.94505	4.28571	3.18681	4.28571	9.34066	2.41758	2.08791	6.1	0.523256	0.258824	0.863636	0.866667	0.74359
Eichberg - SMF 117324/9	8.46154	4.83516	4.06593	2.96703	3.62637	8.35165	1.86813	1.64835	5.75	0.571429	0.223684	0.882353	0.840909	0.818182
Eichberg - SMF- 337318/3 T. striolatus	11.6364	6.54545	5.81818	4.36364	5.81818	11.8182	2.18182	1.81818	5.6	0.5625	0.184615	0.833333	0.888889	0.75
Eichberg - SMF- 337318/3 T. striolatus	10.9091	6.36364	5.09091	3.81818	5.09091	10.5455	2.18182	1.63636	5.7	0.583333	0.206897	0.75	0.8	0.75
Eichberg - SMF- 337318/3 T. striolatus	11.8182	6.90909	5.81818	4.18182	5.63636	11.6364	2.18182	1.81818	6.1	0.584615	0.1875	0.833333	0.842105	0.741935
Eichberg - T. striolatus	11.4545	7.09091	5.63636	4.18182	5.45455	11.2727	2.18182	2	6	0.619048	0.193548	0.916667	0.794872	0.766667
Eichberg - T. striolatus	11.8182	6.90909	5.81818	3.81818	5.63636	11.6364	2	1.81818	5.6	0.584615	0.171875	0.909091	0.842105	0.677419

## Sheet: genitalia
	fl	ep	p	sd	sl	sw	uv	is/os	fl/ep	ep/p	sw/sl	sd/sl
Ruine Waldau - RW	3.40659	3.2967	4.61538	3.51648	3.2967	0.989011	0.21978	0.32967	1.03333	0.714286	0.3	1.06667
Ruine Waldau - RW	3.2967	3.07692	3.2967	4.72527	2.85714	1.31868	0.43956	0.21978	1.07143	0.933333	0.461538	1.65385
Ruine Waldau - RW	3.2967	3.2967	4.17582	3.07692	2.52747	1.0989	1.64835	0.21978	1	0.789474	0.434783	1.21739
Ruine Waldau - RW	3.84615	2.63736	3.95604	5.82418	3.84615	0.659341	0.10989	0.21978	1.45833	0.666667	0.171429	1.51429
Ruine Waldau - RW	3.84615	3.07692	3.51648	3.40659	2.30769	0.659341	0.43956	0.32967	1.25	0.875	0.285714	1.47619
Ruine Waldau - RW	3.51648	3.2967	5.27473	2.74725	2.63736	0.549451	1.75824	0.32967	1.06667	0.625	0.208333	1.04167
Ruine Waldau - RW	3.18681	3.2967	3.73626	2.1978	2.41758	0.769231	0.549451	0.21978	0.966667	0.882353	0.318182	0.909091
Sausteig - Sau	5.49451	5.49451	4.3956	5.49451	2.85714	1.86813	0.21978	0.21978	1	1.25	0.653846	1.92308
Sausteig - Sau	4.06593	3.84615	3.2967	5.16484	2.1978	1.42857	0	0.21978	1.05714	1.16667	0.65	2.35
Lubawka - Lu	3.62637	2.41758	2.52747	3.62637	2.74725	0.879121	0	0.10989	1.5	0.956522	0.32	1.32
Lubawka - Lu	4.28571	3.2967	3.2967	4.94505	2.41758	1.20879	0	0.21978	1.3	1	0.5	2.04545
Lubawka - Lu	4.17582	3.2967	2.74725	3.84615	2.52747	0.989011	0	0.21978	1.26667	1.2	0.391304	1.52174
Lubawka - Lu	5.16484	2.41758	1.86813	4.17582	1.86813	1.31868	0	0.10989	2.13636	1.29412	0.705882	2.23529
Muszkowice - Mu	5.49451	3.2967	3.62637	4.61538	2.41758	1.75824	1.31868	0.32967	1.66667	0.909091	0.727273	1.90909
Muszkowice - Mu	4.94505	4.3956	3.51648	4.94505	2.63736	1.31868	0	0.32967	1.125	1.25	0.5	1.875
Muszkowice - Mu	4.94505	4.61538	3.51648	4.94505	3.07692	1.42857	0	0.549451	1.07143	1.3125	0.464286	1.60714
Muszkowice - Mu	4.72527	4.3956	2.52747	4.94505	2.41758	1.31868	0.769231	0.43956	1.075	1.73913	0.545455	2.04545
Muszkowice - Mu	4.72527	4.3956	3.62637	5.49451	2.1978	1.20879	0	0.43956	1.075	1.21212	0.55	2.5
Muszkowice - Mu	5.49451	4.3956	4.06593	6.59341	2.1978	1.42857	0	0.43956	1.25	1.08108	0.65	3
Muszkowice - Mu	5.49451	3.2967	3.2967	4.61538	1.64835	0.989011	0	0.32967	1.66667	1	0.6	2.8
Ruine Farnsburg - RF	6.59341	3.2967	3.2967	4.3956	1.42857	1.42857	0	0.10989	2	1	1	3.07692
Ruine Farnsburg - RF	7.58242	3.2967	2.52747	4.72527	1.64835	1.20879	0.32967	0.21978	2.3	1.30435	0.733333	2.86667
Ruine Farnsburg - RF	4.72527	3.51648	2.96703	5.6044	1.64835	1.53846	0	0.21978	1.34375	1.18519	0.933333	3.4
Ruine Farnsburg - RF	7.69231	3.2967	2.96703	3.62637	1.64835	1.31868	0	0.10989	2.33333	1.11111	0.8	2.2
Ruine Farnsburg - RF	7.36264	3.2967	2.74725	4.83516	1.86813	1.53846	0	0.21978	2.23333	1.2	0.823529	2.58824
Glashutten - Gl	4.94505	2.1978	1.64835	3.2967	1.64835	1.53846	0	0	2.25	1.33333	0.933333	2
Reischenau - Re	3.84615	2.52747	2.1978	3.84615	1.42857	1.31868	0	0.21978	1.52174	1.15	0.923077	2.69231
Reischenau - Re	4.3956	3.84615	2.63736	4.94505	1.42857	1.20879	0	0.43956	1.14286	1.45833	0.846154	3.46154
Reischenau - Re	3.84615	2.74725	2.52747	4.50549	1.42857	1.20879	0	0.21978	1.4	1.08696	0.846154	3.15385
Reischenau - Re	4.06593	3.51648	2.30769	3.51648	1.42857	1.31868	0	0.43956	1.15625	1.52381	0.923077	2.46154
Reischenau - Re	4.3956	3.2967	2.63736	4.50549	1.31868	1.0989	0	0.21978	1.33333	1.25	0.833333	3.41667
Reischenau - Re	4.3956	3.2967	2.30769	6.15385	1.42857	1.42857	0	0.10989	1.33333	1.42857	1	4.30769
Reischenau - Re	4.94505	3.2967	2.41758	4.3956	1.86813	1.0989	0	0.21978	1.5	1.36364	0.588235	2.35294
Reischenau - Re	4.17582	3.2967	2.63736	4.50549	1.53846	1.20879	0	0.21978	1.26667	1.25	0.785714	2.92857
Reischenau - Re	4.61538	2.41758	2.1978	3.84615	2.1978	1.64835	0	0.10989	1.90909	1.1	0.75	1.75
Reischenau - Re	3.51648	2.1978	2.74725	3.18681	1.20879	0.879121	0	0.10989	1.6	0.8	0.727273	2.63636
Sommerau - So	6.04396	2.74725	3.51648	4.3956	1.86813	1.75824	0	0.10989	2.2	0.78125	0.941176	2.35294
Sommerau - So	5.16484	3.73626	3.51648	4.61538	1.31868	1.31868	0	0.32967	1.38235	1.0625	1	3.5
Sommerau - So	4.72527	3.51648	2.1978	4.3956	1.75824	1.31868	0	0.21978	1.34375	1.6	0.75	2.5
Sommerau - So	4.94505	3.2967	3.95604	4.61538	1.64835	1.53846	0	0.43956	1.5	0.833333	0.933333	2.8
Sommerau - So	4.94505	3.73626	2.96703	4.72527	1.64835	1.31868	0	0.43956	1.32353	1.25926	0.8	2.86667
Sommerau - So	4.06593	3.84615	2.74725	6.04396	1.42857	1.42857	0	0.10989	1.05714	1.4	1	4.23077
Sommerau - So	4.72527	2.96703	2.74725	3.51648	1.42857	0.989011	0	0.32967	1.59259	1.08	0.692308	2.46154
Sommerau - So	4.3956	2.1978	2.1978	4.06593	1.31868	1.20879	0	0.10989	2	1	0.916667	3.08333
Untere Eichberg - UEi	5.6044	3.51648	4.28571	7.91209	2.85714	0.989011	0.21978	0.32967	1.59375	0.820513	0.346154	2.76923
Untere Eichberg - UEi	4.72527	3.84615	5.05495	5.82418	1.42857	0.659341	0	0.21978	1.22857	0.76087	0.461538	4.07692
Untere Eichberg - UEi	3.84615	3.2967	3.40659	4.3956	1.42857	0.659341	0	0.21978	1.16667	0.967742	0.461538	3.07692
Untere Eichberg - UEi	4.83516	2.96703	5.16484	7.14286	2.1978	1.0989	0	0.21978	1.62963	0.574468	0.5	3.25
Untere Eichberg - UEi	4.3956	3.2967	2.1978	4.50549	1.64835	0.989011	0	0	1.33333	1.5	0.6	2.73333
Untere Eichberg - UEi	4.06593	2.52747	2.74725	4.72527	1.86813	0.989011	0	0.10989	1.6087	0.92	0.529412	2.52941
Untere Eichberg - UEi	4.50549	3.2967	4.50549	5.49451	2.08791	1.31868	0.549451	0.32967	1.36667	0.731707	0.631579	2.63158
Untere Eichberg - UEi	5.93407	3.73626	3.62637	5.49451	2.1978	1.20879	0.43956	0.32967	1.58824	1.0303	0.55	2.5
Untere Eichberg - UEi	4.17582	3.51648	2.85714	4.94505	1.31868	0.769231	0	0.32967	1.1875	1.23077	0.583333	3.75
Untere Eichberg - UEi	4.61538	2.85714	2.74725	4.17582	1.86813	1.0989	0	0.21978	1.61538	1.04	0.588235	2.23529
Untere Eichberg - UEi	5.05495	3.84615	3.2967	4.50549	2.08791	1.20879	0	0	1.31429	1.16667	0.578947	2.15789
Untere Eichberg - UEi	4.61538	2.96703	2.96703	4.94505	1.64835	1.0989	0	0.10989	1.55556	1	0.666667	3
Untere Eichberg - UEi	4.17582	3.84615	3.84615	4.3956	1.42857	0.769231	0	0.10989	1.08571	1	0.538462	3.07692
Gosheim - Go	6.04396	3.2967	2.74725	4.72527	2.08791	1.75824	0	0	1.83333	1.2	0.842105	2.26316
Gosheim - Go	5.6044	3.84615	4.72527	6.04396	2.08791	0.879121	0	0	1.45714	0.813953	0.421053	2.89474
Gosheim - Go	6.15385	4.50549	3.51648	5.93407	1.86813	1.0989	0	0	1.36585	1.28125	0.588235	3.17647
Gosheim - Go	4.06593	3.51648	2.41758	4.3956	1.42857	1.0989	0	0	1.15625	1.45455	0.769231	3.07692
Gosheim - Go	4.3956	2.52747	2.30769	3.51648	1.20879	0.989011	0	0.21978	1.73913	1.09524	0.818182	2.90909
Günzburg G-Gu	5.49451	3.2967	2.52747	5.71429	3.2967	1.31868	0	0.10989	1.66667	1.30435	0.4	1.73333
Günzburg G-Gu	4.72527	3.84615	3.07692	4.17582	2.41758	1.20879	0	0.10989	1.22857	1.25	0.5	1.72727
Kleinprufening - Kle	5.71429	3.07692	2.96703	5.82418	3.18681	1.31868	0.21978	0.21978	1.85714	1.03704	0.413793	1.82759
types - T. graminicola	6.3	4.9	4.9				2.5	0.3	1.28571	1
types - T. graminicola	5.7	5	4.6				2.8	0.1	1.14	1.08696
types - T. graminicola	5.2	4.8	5				2.9	0.1	1.08333	0.96
types - T. graminicola	6.4	6.3	5.7	9.8	3.9	1.7	2.6	0.1	1.01587	1.10526	0.435897	2.51282
types - T. graminicola	2	7.2	7.3	12.6	4.9	1.1	3	0.3	0.277778	0.986301	0.22449	2.57143
types - T. graminicola	5	6	4.9	9.7	3.2	1.1	2.7	0.1	0.833333	1.22449	0.34375	3.03125
types - T. graminicola	6.8	6.2	5.7	8.7	3.5	0.8	2.5	0.3	1.09677	1.08772	0.228571	2.48571
types - T. graminicola	5	3.9	4.1	8	2.5	0.8	2.4	0.1	1.28205	0.95122	0.32	3.2
Eichberg - Ei	3.2967	2.41758	1.86813	1.75824	1.75824	0.43956	0	0	1.36364	1.29412	0.25	1
Eichberg - Ei	2.74725	2.1978	3.51648	6.37363			0.769231	0.21978	1.25	0.625
Downside - D	3.2967	2.52747	2.1978	3.73626	3.2967	1.20879			1.30435	1.15	0.366667	1.13333
Downside - D	3.2967	2.1978	2.30769	4.3956	3.51648	1.53846			1.5	0.952381	0.4375	1.25
Downside - D	3.73626	2.52747	2.08791	3.2967	3.2967	1.31868	0	0	1.47826	1.21053	0.4	1
Moosburg - Mo	3.84615	3.2967	2.08791	2.96703	1.97802	0.879121			1.16667	1.57895	0.444444	1.5
Moosburg - Mo	4.06593	2.41758	1.97802	3.51648	1.86813	0.769231			1.68182	1.22222	0.411765	1.88235
Moosburg - Mo	3.07692	1.97802	1.97802	2.52747	1.64835	0.659341	0	0	1.55556	1	0.4	1.53333
Wrocław - WJ	3.84615	2.74725	1.97802	2.1978	1.42857	0.769231	0	0.10989	1.4	1.38889	0.538462	1.53846
Wrocław - WJ	3.40659	2.63736	1.86813	1.86813	1.31868	0.659341	0	0.10989	1.29167	1.41176	0.5	1.41667
Wrocław - WJ	3.07692	2.08791	2.41758	2.1978	2.1978	0.769231	0	0	1.47368	0.863636	0.35	1
Wrocław - WJ	3.62637	2.74725	2.52747	2.1978	1.31868	0.769231	0	0	1.32	1.08696	0.583333	1.66667
Wrocław - WJ	2.52747	2.30769	1.97802	1.86813	1.31868	0.659341	0	0	1.09524	1.16667	0.5	1.41667
Schramberg - Sch	3.95604	4.61538	2.85714	3.2967	2.52747	0.879121	0	0.10989	0.857143	1.61538	0.347826	1.30435
Schramberg - Sch	3.40659	2.41758	2.41758	2.85714	2.74725	1.20879	0.32967	0.10989	1.40909	1	0.44	1.04
Schramberg - Sch	3.84615	2.63736	2.30769	2.52747	2.1978	0.989011	0	0	1.45833	1.14286	0.45	1.15
Hayley Wood - HW	2.85714	2.74725	2.74725	5.71429	2.85714	4.27473	1.0989	0.10989	1.04	1	0.576923	2
Hayley Wood - HW	3.51648	3.07692	2.74725	2.85714	1.31868	1.31868	0.659341	0.10989	1.14286	1.12	0.916667	2.16667
Hayley Wood - HW	2.74725	2.74725	2.08791	3.40659	2.08791	2.41758	0	0.10989	1	1.31579	0.842105	1.63158
Hayley Wood - HW	3.18681	3.2967	2.74725	3.40659	1.53846	1.87912	0	0.10989	0.966667	1.2	1	2.21429
Hayley Wood - HW	3.07692	2.52747	2.74725	2.96703	1.86813	2.04396	0	0.10989	1.21739	0.92	0.705882	1.58824
Zieleniec - Z	5.05495	3.62637	4.28571	3.07692	2.1978	1.76923	1.0989	0.10989	1.39394	0.846154	0.6	1.4
Zieleniec - Z	4.72527	3.2967	3.84615	2.74725	3.2967	2.56044	1.31868	0.10989	1.43333	0.857143	0.533333	0.833333
Zieleniec - Z	4.94505	4.61538	3.84615	5.27473	2.52747	2.98901	0	0.10989	1.07143	1.2	0.565217	2.08696
Zieleniec - Z	4.94505	4.06593	4.17582	4.3956	2.52747	2.67033	0	0.10989	1.21622	0.973684	0.565217	1.73913
Zieleniec - Z	4.17582	3.2967	3.07692	4.94505	2.1978	2.84615	0.32967	0.10989	1.26667	1.07143	0.65	2.25
Günzburg - Gun	6.59341	4.06593	4.83516	7.25275	3.51648	1.42857	0.43956	0.21978	1.62162	0.840909	0.40625	2.0625
Günzburg - Gun	5.38462	4.28571	3.84615	5.49451	4.61538	1.75824	0.43956	0.21978	1.25641	1.11429	0.380952	1.19048
Günzburg - Gun	4.61538	3.2967	3.95604	4.61538	3.2967	1.75824	0.549451	0.21978	1.4	0.833333	0.533333	1.4
Günzburg - Gun	4.61538	3.40659	3.2967	5.49451	3.2967	1.42857	0	0.21978	1.35484	1.03333	0.433333	1.66667
Günzburg - Gun	4.50549	3.2967	3.84615	3.62637	4.06593	1.31868	0.21978	0.32967	1.36667	0.857143	0.324324	0.891892
Günzburg - Gun	5.6044	4.28571	3.62637	5.71429	3.18681	1.53846	0	0.21978	1.30769	1.18182	0.482759	1.7931
Günzburg - Gun	6.15385	3.84615	4.61538	7.58242	2.96703	1.64835	0	0.10989	1.6	0.833333	0.555556	2.55556
Günzburg - Gun	5.49451	3.84615	3.40659	6.04396	2.85714	1.64835	0.21978	0.21978	1.42857	1.12903	0.576923	2.11538
Günzburg - Gun	4.61538	3.51648	3.51648	5.93407	2.30769	1.42857	0.10989	0.21978	1.3125	1	0.619048	2.57143
Günzburg - Gun	4.83516	4.3956	3.51648	6.59341	4.06593	1.31868	0.21978	0.21978	1.1	1.25	0.324324	1.62162
Günzburg - Gun	4.3956	3.2967	3.18681	3.73626	3.51648	2.08791	0	0.21978	1.33333	1.03448	0.59375	1.0625
Günzburg - Gun	5.71429	4.3956	4.3956	4.83516	2.96703	1.31868	0.32967	0.32967	1.3	1	0.444444	1.62963
Günzburg - Gun	5.6044	4.83516	3.84615	5.71429	2.1978	1.42857	0.32967	0.21978	1.15909	1.25714	0.65	2.6
Günzburg - Gun	4.50549	4.3956	4.17582	5.05495	1.86813	1.31868	0	0.10989	1.025	1.05263	0.705882	2.70588
Günzburg - Gun	4.94505	2.63736	3.95604	4.17582	3.62637	1.31868	0	0.10989	1.875	0.666667	0.363636	1.15152
